# Supplementary material for: Synthesis of Brominated Lactones Related to Mycalin A: Selective Antiproliferative Activity on Metastatic Melanoma Cells and Inhibition of the Cell Migration
Source: Mar Drugs. 2023 Jun 7;21(6):349. doi: 10.3390/md21060349 (PMC10301594; doi:10.3390/md21060349)
Supplement: Supplementary file 1 [file marinedrugs-21-00349-s001.zip]

Archive with 1 entries (1 files):
- marinedrugs-2363085-supplementary.pdf
